# Supplementary material for: Molecular epidemiology of human Borna disease virus 1 infection revisited
Source: Emerg Microbes Infect. 2022 May 23;11(1):1335–8. doi: 10.1080/22221751.2022.2065931 (PMC9132405; doi:10.1080/22221751.2022.2065931)
Supplement: TEMI_2065931_Supplemental_Material [file TEMI_A_2065931_SM6858.zip]

Archive with 4 entries (4 files):
- Supplemental files S1 to S4/Table S1. final_Homology matrix_22 genome sequences_human_lab_BoDV-1 strains.xlsx
- Supplemental files S1 to S4/Table S2. final_amino acid alignments_human_lab_BoDV-1 strains of cluster 4.xlsx
- Supplemental files S1 to S4/Table S3. final_evaluation of amino acid mutations_shrew BoDV-1 strains_cluster 4.xlsx
- Supplemental files S1 to S4/Table S4. final_amino acid alignments_shrew BoDV-1 strains of cluster 4.xlsx
