# Supplementary material for: Molecular epidemiology of human Borna disease virus 1 infection revisited
Source: Emerg Microbes Infect. 2022 May 23;11(1):1335–8. doi: 10.1080/22221751.2022.2065931 (PMC9132405; doi:10.1080/22221751.2022.2065931)
Supplement: TEMI_2065931_Supplemental_Material [file TEMI_A_2065931_SM6858.zip › Supplemental files S1 to S4/Table S1. final_Homology matrix_22 genome sequences_human_lab_BoDV-1 strains.xlsx]

## Sheet: Homology matrix
	Table S1.	Homology matrix of 22 genomes of human and laboratory strains of BoDV-1
	No.	Accession number GenBank, description, original source, location, and year of isolation	1	2	3	4	5	6	7	8	9	10	11	12	13	14	15	16	17	18	19	20	21	22
	1	MT375542.1_isolate Hu-H2_human_PBMC_DEU-BE/1994	1
	2	MK574679.1_isolate_BoDV1-ER2_human_brain_DEU-BY/1996	0.977	1
	3	MH190827.1_strain_112-16_human_brain_DEU-BY/2016	0.982	0.976	1
	4	LT991983.1_isolate_recipient1_02012-13_human_brain_DEU-BY/2016	0.95	0.948	0.951	1
	5	LT991982.1_isolate_recipient1_02465_human_kidney_DEU-BY/2016	0.95	0.948	0.951	1	1
	6	LT991981.1_isolate_recipient2_02464_human_brain_DEU-BY/2016	0.95	0.948	0.951	1	1	1
	7	LR722641_case P5_human_brain/DEU-BY/2016	0.95	0.949	0.951	0.973	0.973	0.973	1
	8	LR722642_case P7_human_brain_/DEU-BY/2017	0.951	0.95	0.952	0.974	0.974	0.974	0.985	1
	9	LR722643_case P8_human_brain_/DEU-BY/2019	0.951	0.949	0.951	0.973	0.973	0.973	0.992	0.986	1
	10	LR722644_case P4_human_brain_/DEU-BY/2008	0.955	0.952	0.956	0.948	0.948	0.948	0.949	0.95	0.95	1
	11	LR722645_case P3_human_brain_DEU-BY/2001	0.978	0.98	0.977	0.949	0.949	0.949	0.949	0.95	0.949	0.953	1
	12	LR722646_case P6_human_brain _DEU-BY/2017	0.95	0.949	0.951	0.972	0.972	0.972	0.995	0.985	0.992	0.949	0.949	1
	13	MT364324_case 3_human_brain_DEU-BY/2019	0.951	0.95	0.952	0.974	0.974	0.974	0.985	0.999	0.987	0.95	0.95	0.985	1
	14	MW053459_case 4_human_brain_DEU-BY/2020	0.95	0.95	0.951	0.973	0.973	0.973	0.992	0.987	0.996	0.95	0.949	0.992	0.987	1
	15	MT515369.1_Z20_0107_human_brain_DEU-BB/2017	0.953	0.954	0.956	0.945	0.945	0.945	0.945	0.947	0.945	0.951	0.953	0.945	0.947	0.946	1
	16	AB258389_isolate_huP2br_human_brain_JPN/2000	0.981	0.974	0.978	0.948	0.948	0.948	0.947	0.949	0.948	0.952	0.974	0.947	0.949	0.948	0.952	1
	17	AB032031_isolate_Hu-BV_human_brain_JPN/1999	0.981	0.973	0.978	0.947	0.947	0.947	0.947	0.948	0.947	0.952	0.974	0.947	0.948	0.947	0.951	0.998	1
	18	U04608.1_strain_V_horse_brain_DEU-HE/1927	0.999	0.978	0.982	0.95	0.95	0.95	0.951	0.951	0.951	0.955	0.978	0.951	0.951	0.951	0.953	0.982	0.981	1
	19	L27077.2_strain_C6BV_horse_brain_DEU-BW/1980	0.949	0.949	0.95	0.975	0.975	0.975	0.971	0.973	0.972	0.947	0.949	0.971	0.973	0.972	0.945	0.947	0.946	0.95	1
	20	MT375543_Isolate_DessVac_horse_brain_DEU-ST/1960	0.984	0.976	0.981	0.951	0.951	0.951	0.95	0.952	0.951	0.956	0.976	0.95	0.952	0.951	0.955	0.986	0.985	0.984	0.95	1
	21	AJ311523.1_strain_H1766_horse_brain_DEU-NI/1994	0.982	0.975	0.979	0.949	0.949	0.949	0.948	0.95	0.949	0.953	0.975	0.948	0.95	0.949	0.953	0.999	0.998	0.982	0.948	0.987	1
	22	Isolate_Hu-H1-human_PBMC_DEU-BE/1994	0.999	0.977	0.982	0.95	0.95	0.95	0.95	0.951	0.95	0.955	0.978	0.95	0.951	0.95	0.953	0.982	0.982	0.999	0.95	0.984	0.982	1
	Genomic relationship (% homology) at the nucleotide level. Abbreviations and colour codes, see Figure 1 in the main article.
