# Supplementary material for: Molecular epidemiology of human Borna disease virus 1 infection revisited
Source: Emerg Microbes Infect. 2022 May 23;11(1):1335–8. doi: 10.1080/22221751.2022.2065931 (PMC9132405; doi:10.1080/22221751.2022.2065931)
Supplement: TEMI_2065931_Supplemental_Material [file TEMI_A_2065931_SM6858.zip › Supplemental files S1 to S4/Table S2. final_amino acid alignments_human_lab_BoDV-1 strains of cluster 4.xlsx]

## Sheet: Tabelle1
Table S2. Amino acid alignments of human and laboratory BoDV-1 strains of cluster 4
Accession	short name	strain definition	identity to strain V (%)	identity to strain V (%)	N-gene (N-protein p40) amino acid positions with differences to strain V
			nt	aa	105	362
U04608	str. V	laboratory	100	100	V	K
AB258389	huP2br	human	98.65	100	V	K
AB032031	Hu-BV	human	98.65	100	V	K
AJ311523	H1766	laboratory	98.74	100	V	K
MT375543	DessVac	laboratory	98.47	100	V	K
MT375542.1	Hu-H2	human	99.82	99.73	I	K
	Hu-H1	human	99.64	100	V	K
MH190827	strain 112-16	human	98.92	100	V	K
MK574679	isolate ER 2	human	98.47	100	V	K
LR722645	case P3	human	98.47	99.73	V	R
Accession	short name	strain definition	identity to strain V (%)	identity to strain V (%)	P-gene (P-protein p24) amino acid positions with differences to strain V
			nt	aa	4	26*	34
U04608	str. V	laboratory	100	100	R	P	V
AB258389	huP2br	human	98.35	99	R	S	S
AB032031	Hu-BV	human	98.18	98.51	G	S	S
AJ311523	H1766	laboratory	98.51	99	R	S	S
MT375543	DessVac	laboratory	98.68	99	R	S	S
MT375542.1	Hu-H2	human	99.83	99	R	S	V
	Hu-H1	human	99.83	99	R	S	V
MH190827	strain 112-16	human	98.35	99	R	S	S
MK574679	isolate ER 2	human	98.51	99	R	S	S
LR722645	case P3	human	98.68	99	R	S	S
Accession	short name	strain definition	identity to strain V (%)	identity to strain V (%)	X-gene (X-protein) amino acid positions with differences to strain V
			nt	aa	20	24	41	42	47	50	51	56	63	87
U04608	str. V	laboratory	100	100	A	S	T	T	T	G	P	I	A	V
AB258389	huP2br	human	98.48	96.55	A	P	T	I	T	D	P	I	A	V
AB032031	Hu-BV	human	98.11	95.4	G	P	T	I	T	D	P	I	A	V
AJ311523	H1766	laboratory	98.48	97.7	A	S	T	I	T	D	P	I	A	V
MT375543	DessVac	laboratory	98.11	97.7	A	S	T	I	T	D	P	I	A	V
MT375542.1	Hu-H2	human	99.92	98.85	A	S	T	I	T	G	P	I	A	V
	Hu-H1	human	99.62	98.85	A	S	T	I	T	G	P	I	A	V
MH190827	strain 112-16	human	98.11	95.4	A	S	A	I	T	D	P	T	A	V
MK574679	isolate ER 2	human	97.35	93.1	A	S	T	I	T	D	S	T	T	I
LR722645	case P3	human	97.73	94.25	A	S	T	I	A	D	P	T	T	V
Accession	short name	strain definition	identity to strain V (%)	identity to strain V (%)	M-gene (M-protein) amino acid positions with differences to strain V
			nt	aa	108
U04608	str. V	laboratory	100	100	D
AB258389	huP2br	human	97.44	99.3	E
AB032031	Hu-BV	human	97.44	99.3	E
AJ311523	H1766	laboratory	97.44	99.3	E
MT375543	DessVac	laboratory	97.44	99.3	E
MT375542.1	Hu-H2	human	100	100	D
	Hu-H1	human	100	100	D
MH190827	strain 112-16	human	98.14	99.3	E
MK574679	isolate ER 2	human	98.14	99.3	E
LR722645	case P3	human	97.44	99.3	E
Accession	short name	strain definition	identity to strain V (%)	identity to strain V (%)	G-gene (G-protein, glycoprotein) amino acid positions with differences to strain V
			nt	aa	3	17	56	96	122	139	185	220	234	245	296	302	307	326	401	402	412	482	500
U04608	str. V	laboratory	100	100	P	V	S	I	F	N	I	T	A	K	S	D	I	A	A	S	A	I	R
AB258389	huP2br	human	98.41	97.81	L	A	P	V	Y	N	V	A	V	K	G	D	M	A	A	I	A	I	R
AB032031	Hu-BV	human	98.41	98.01	L	A	P	V	Y	N	V	T	A	K	G	D	M	A	A	I	A	I	G
AJ311523	H1766	laboratory	98.41	97.81	L	A	P	V	Y	N	V	A	V	K	G	D	M	A	A	I	A	I	R
MT375543	DessVac	laboratory	98.94	99.01	L	A	S	I	F	N	I	A	V	K	G	D	I	A	A	S	A	I	R
MT375542.1	Hu-H2	human	99.93	99.8	P	V	S	I	F	N	I	T	A	K	S	D	I	T	A	S	A	I	R
	Hu-H1	human	99.8	99.4	P	V	S	I	F	N	I	T	A	K	S	D	I	T	V	S	T	I	R
MH190827	strain 112-16	human	98.41	99.2	L	A	S	I	F	N	I	T	V	K	G	D	I	A	A	S	A	I	R
MK574679	isolate ER 2	human	98.15	99.01	P	A	S	I	F	N	I	A	V	R	G	D	I	A	A	S	A	I	R
LR722645	case P3	human	97.88	98.61	L	A	S	I	F	D	I	A	A	K	D	N	I	A	A	S	A	M	R
Accession	short name	strain definition	identity to strain V (%)	identity to strain V (%)	L-gene (L-pol, RNA dependent RNA polymerase) amino acid positions with differences to strain V
			nt	aa	54	56	107	134	158	168	309	332	510	606	925	926	976	985	1134	1139	1158	1215	1238	1331	1423	1430	1431	1522	1543	1576	1590	1602	1608
U04608	str. V	laboratory	100	100	Q	I	D	F	A	S	R	P	V	K	V	G	T	R	I	T	G	G	P	T	G	A	V	H	V	A	Q	T	D
AB258389	huP2br	human	98.41	99	Q	V	D	S	T	S	G	P	V	K	A	G	P	K	V	S	S	G	F	T	A	T	I	Y	V	V	Q	T	D
AB032031	Hu-BV	human	98.41	99	Q	V	D	S	T	S	G	P	V	Y	A	G	T	K	V	S	S	G	F	T	A	T	I	Y	V	V	Q	T	D
AJ311523	H1766	laboratory	98.41	99.07	Q	V	D	S	T	S	G	P	V	K	A	G	T	K	V	S	S	G	F	T	A	T	I	Y	V	V	Q	T	D
MT375543	DessVac	laboratory	98.94	99.19	Q	V	D	S	T	S	R	P	A	K	A	G	T	K	I	T	S	G	F	T	A	T	I	Y	L	A	Q	T	D
MT375542.1	Hu-H2	human	99.92	99.88	Q	I	D	F	A	S	R	P	V	K	V	G	T	R	I	T	G	G	F	T	A	A	V	H	V	A	Q	T	D
	Hu-H1	human	99.94	99.88	Q	I	D	F	A	S	R	P	V	K	V	G	T	R	I	T	G	G	F	T	A	A	V	H	V	A	Q	T	D
MH190827	strain 112-16	human	97.93	99.5	Q	V	D	S	A	S	R	P	V	K	V	G	T	K	I	T	S	G	F	T	A	T	I	H	V	A	Q	T	D
MK574679	isolate ER 2	human	97.35	99	Q	V	D	S	T	X	R	P	V	K	V	D	T	K	I	T	S	S	F	A	A	T	I	H	V	A	R	A	G
LR722645	case P3	human	97.53	99.19	H	V	E	S	T	S	R	L	V	K	V	D	T	K	I	T	S	G	F	T	A	T	I	H	V	A	Q	T	D
*P of amino acid 26 in the P-protein is a mistake in reference sequence U04608 (1994). The S (serine) seen in all other sequences is the correct reading and not a mutation. S26/S28 is the major phosphorylation site of the P-protein.
Amino acid one letter code was used. Letters in red indicate an amino acid mutation vs. reference str. V
