# Supplementary material for: Molecular epidemiology of human Borna disease virus 1 infection revisited
Source: Emerg Microbes Infect. 2022 May 23;11(1):1335–8. doi: 10.1080/22221751.2022.2065931 (PMC9132405; doi:10.1080/22221751.2022.2065931)
Supplement: TEMI_2065931_Supplemental_Material [file TEMI_A_2065931_SM6858.zip › Supplemental files S1 to S4/Table S3. final_evaluation of amino acid mutations_shrew BoDV-1 strains_cluster 4.xlsx]

## Sheet: Tabelle1
	Table S3. Evaluation of amino acid mutations of shrew BoDV-1 strains of cluster 4
	Protein	Accession	U04608	Amino acid in ORF	KY002073.1	KY002074.1	KY002075.1	KY002076.1	KY002077.1	KY002078.1	KF724702.1	Total mutations	Single mutations
	Number amino acids	short name	str. V		CL311/15	CL428/15	CL690/15	CL1285/15	CL1286/15	CL1287/15	CL64 #
	N		I	262		I 262 V						1	1
	370
	P		E	24						E 24 G		1	1
	201	no mutation*	P*	(26)	(P 26 S)	(P 26 S)	(P 26 S)	(P 26 S)	(P 26 S)	(P 26 S)	(P 26 S)
			V	34	V 34 I	V 34 I	V 34 I	V 34 I	V 34 I	V 34 I	V 34 I	7
	X		T	42	T 42 I	T 42 I	T 42 I	T 42 I	T 42 I	T 42 I	T 42 I	7
	87		T	47	T 47 A	T 47 A	T 47 A	T 47 A	T 47 A	T 47 A		6
			G	50	G 50 D	G 50 D	G 50 D	G 50 D	G 50 D	G 50 D	G 50 D	7
			I	55	I 55 T	I 55 T	I 55 T	I 55 T	I 55 T	I 55 T		6
	M		D	108	D 108 E	D 108 E	D 108 E	D 108 E	D 108 E	D 108 E	#	6
	142
	G		P	3	P 3 L	P 3 L	P 3 L	P 3 L	P 3 L	P 3 L	#	6
	503		L	16	L 16 S	L 16 S	L 16 S	L 16 S	L 16 S	L 16 S	#	6
			V	17	V 17 A	V 17 A	V 17 A	V 17 A	V 17 A	V 17 A	#	6
			K	105	K 105 N		K 105 N				#	2
			I	137				I 137 V	I 137 V		#	2
			T	220	T 220 A	T 220 A	T 220 A	T 220 A	T 220 A	T 220 A	#	6
			A	288		A 288 T					#	1	1
			S	296	S 296 G	S 296 G	S 296 G	S 296 G	S 296 G	S 296 G	#	6
			E	397						E 397 G	#	1	1
			F	458	F 458 S	F 458 S	F 458 S	F 458 S	F 458 S	F 458 S	#	6
	L-Pol		I	56	I 56 V	I 56 V	I 56 V	I 56 V	I 56 V	I 56 V	#	6
	1608		F	134	F 134 S	F 134 S	F 134 S	F 134 S	F 134 S	F 134 S	#	6
			S	150					S 150 F		#	1	1
			A	158	A 158 T	A 158 T	A 158 T	A 158 T	A 158 T	A 158 T	#	6
			V	199					V 199 I		#	1	1
			V	211	V 211 I	V 211 I	V 211 I	V 211 I	V 211 I	V 211 I	#	6
			E	279				E 279 G			#	1	1
			M	291				M 291 T	M 291 T		#	2
			R	330				R 330 K			#	1	1
			R	985	R 985 K	R 985 K	R 985 K	R 985 K	R 985 K	R 985 K	#	6
			G	1158	G 1158 S	G 1158 S	G 1158 S	G 1158 S	G 1158 S	G 1158 S	#	6
			P	1238	P 1238 F	P 1238 F	P 1238 F	P 1238 F	P 1238 F	P 1238 F	#	6
			I	1368	I 1368 V	I 1368 V	I 1368 V				#	3
			G	1423	G 1423 A	G 1423 A	G 1423 A	G 1423 A	G 1423 A	G 1423 A	#	6
			A	1430	A 1430 T	A 1430 T	A 1430 T	A 1430 T	A 1430 T	A 1430 T	#	6
			V	1431	V 1431 I	V 1431 I	V 1431 I	V 1431 I	V 1431 I	V 1431 I	#	6
			V	1469		V 1469 I					#	1	1
			D	1566				D 1566 G			#	1	1
			Q	1590	Q 1590 R		Q 1590 R				#	2
			T	1602	T 1602 A	T 1602 A	T 1602 A	T 1602 A	T 1602 A	T 1602 A	#	6
			I	1606				I 1606 V	I 1606 V		#	2
		sum		39	26	27	26	29	28	25	3 #	164	10
		* P mistake in reference sequence U04608 (1994). S26/S28 is the major phosphorylation site of the P-protein. P 26 S is the correct reading and no mutation.
		colour code indicating single unique amino acid mutations vs. str. V of 6 compared shrew BoDV-1 isolates/strains (8854 base pairs [bp] each), Upper Austria.
		colour code indicating non-conservative changes in single unique mutations
		# Of shrew strain CL64, Saxony-Anhalt (ST), Germany, 2007, only 1824 bp (N-, X-,P-protein) available.
