# Supplementary material for: Molecular epidemiology of human Borna disease virus 1 infection revisited
Source: Emerg Microbes Infect. 2022 May 23;11(1):1335–8. doi: 10.1080/22221751.2022.2065931 (PMC9132405; doi:10.1080/22221751.2022.2065931)
Supplement: TEMI_2065931_Supplemental_Material [file TEMI_A_2065931_SM6858.zip › Supplemental files S1 to S4/Table S4. final_amino acid alignments_shrew BoDV-1 strains of cluster 4.xlsx]

## Sheet: Tabelle1
Table S4. Amino acid alignments of shrew BoDV-1 strains of cluster 4
Accession	short name	strain definition	identity to strain V (%)	identity to strain V (%)	N-gene (N-protein p40) amino acid positions with differences to strain V
			nt	aa	262
U04608	str. V	laboratory	100	100	I
KY002073.1	CL311/15	Shrew	98.74	100	I
KY002074.1	CL428/15	Shrew	98.38	99.73	V
KY002075.1	CL690/15	Shrew	98.65	100	I
KY002076.1	CL1285/15	Shrew	98.47	100	I
KY002077.1	CL1286/15	Shrew	98.65	100	I
KY002078.1	CL1287/15	Shrew	98.65	100	I
KF724702.1	CL64	Shrew	98.56	100	I
Accession	short name	strain definition	identity to strain V (%)	identity to strain V (%)	P-gene (P-protein p24) amino acid positions with differences to strain V
			nt	aa	24	26*	34
U04608	str. V	laboratory	100	100	E	P	V
KY002073.1	CL311/15	Shrew	98.51	99	E	S	I
KY002074.1	CL428/15	Shrew	98.51	99	E	S	I
KY002075.1	CL690/15	Shrew	98.51	99	E	S	I
KY002076.1	CL1285/15	Shrew	98.68	99	E	S	I
KY002077.1	CL1286/15	Shrew	98.84	99	E	S	I
KY002078.1	CL1287/15	Shrew	98.51	98.51	G	S	I
KF724702.1	CL64	Shrew	98.35	99	E	S	I
Accession	short name	strain definition	identity to strain V (%)	identity to strain V (%)	X-gene (X-protein) amino acid positions with differences to strain V
			nt	aa	42	47	50	55
U04608	str. V	laboratory	100	100	T	T	G	I
KY002073.1	CL311/15	Shrew	98.11	95.4	I	A	D	T
KY002074.1	CL428/15	Shrew	98.11	95.4	I	A	D	T
KY002075.1	CL690/15	Shrew	98.11	95.4	I	A	D	T
KY002076.1	CL1285/15	Shrew	98.11	95.4	I	A	D	T
KY002077.1	CL1286/15	Shrew	98.11	95.4	I	A	D	T
KY002078.1	CL1287/15	Shrew	97.73	95.4	I	A	D	T
KF724702.1	CL64	Shrew	98.11	97.7	I	T	D	I
Accession	short name	strain definition	identity to strain V (%)	identity to strain V (%)	M-gene (M-protein) amino acid positions with differences to strain V
			nt	aa	108
U04608	str. V	laboratory	100	100	D
KY002073.1	CL311/15	Shrew	96.27	99.3	E
KY002074.1	CL428/15	Shrew	96.27	99.3	E
KY002075.1	CL690/15	Shrew	96.27	99.3	E
KY002076.1	CL1285/15	Shrew	96.27	99.3	E
KY002077.1	CL1286/15	Shrew	96.04	99.3	E
KY002078.1	CL1287/15	Shrew	96.27	99.3	E
Accession	short name	strain definition	identity to strain V (%)	identity to strain V (%)	G-gene (G-protein, glycoprotein) amino acid positions with differences to strain V
			nt	aa	3	16	17	105	137	220	288	296	397	458
U04608	str. V	laboratory	100	100	P	L	V	K	I	T	A	S	E	F
KY002073.1	CL311/15	Shrew	97.42	98.61	L	S	A	N	I	A	A	G	E	S
KY002074.1	CL428/15	Shrew	97.35	98.61	L	S	A	K	I	A	T	G	E	S
KY002075.1	CL690/15	Shrew	97.35	98.61	L	S	A	N	I	A	A	G	E	S
KY002076.1	CL1285/15	Shrew	97.42	98.61	L	S	A	K	V	A	A	G	E	S
KY002077.1	CL1286/15	Shrew	97.42	98.61	L	S	A	K	V	A	A	G	E	S
KY002078.1	CL1287/15	Shrew	97.29	98.61	L	S	A	K	I	A	A	G	G	S
Accession	short name	strain definition	identity to strain V (%)	identity to strain V (%)	L-gene (L-pol, RNA dependent RNA polymerase) amino acid positions with differences to strain V
			nt	aa	56	134	150	158	199	211	279	291	330	985	1158	1238	1368	1423	1430	1431	1469	1566	1590	1602	1606
U04608	str. V	laboratory	100	100	I	F	S	A	V	V	E	M	R	R	G	P	I	G	A	V	V	D	Q	T	I
KY002073.1	CL311/15	Shrew	97.95	99.19	V	S	S	T	V	I	E	M	R	K	S	F	V	A	T	I	V	D	R	A	I
KY002074.1	CL428/15	Shrew	97.93	99.19	V	S	S	T	V	I	E	M	R	K	S	F	V	A	T	I	I	D	Q	A	I
KY002075.1	CL690/15	Shrew	97.93	99.19	V	S	S	T	V	I	E	M	R	K	S	F	V	A	T	I	V	D	R	A	I
KY002076.1	CL1285/15	Shrew	97.8	99	V	S	S	T	V	I	G	T	K	K	S	F	I	A	T	I	V	G	Q	A	V
KY002077.1	CL1286/15	Shrew	97.82	99.07	V	S	F	T	I	I	E	T	R	K	S	F	I	A	T	I	V	D	Q	A	V
KY002078.1	CL1287/15	Shrew	97.87	99.32	V	S	S	T	V	I	E	M	R	K	S	F	I	A	T	I	V	D	Q	A	I
*P of amino acid 26 in the P-protein is a mistake in reference sequence U04608 (1994). The S (serine) seen in all other sequences is the correct reading and not a mutation. S26/S28 is the major phosphorylation site of the P-protein.
Amino acid one letter code was used. Letters in red indicate an amino acid mutation vs. reference str. V
Of strain CL64, only 1824 bp (base pairs) coding for N-, P-, and X-protein were available.
